# Supplementary material for: A Novel Neutral and Mesophilic β-Glucosidase from Coral Microorganisms for Efficient Preparation of Gentiooligosaccharides
Source: Foods. 2021 Dec 3;10(12):2985. doi: 10.3390/foods10122985 (PMC8700683; doi:10.3390/foods10122985)
Supplement: Supplementary file 1 [file foods-10-02985-s001.zip]

Archive with 1 entries (1 files):
- foods-1461991-supplementary.pdf
